# Supplementary material for: Enhanced angiogenic properties of umbilical cord blood primed by OP9 stromal cells ameliorates neurological deficits in cerebral infarction mouse model
Source: Sci Rep. 2023 Jan 6;13:262. doi: 10.1038/s41598-023-27424-7 (PMC9822952; doi:10.1038/s41598-023-27424-7)
Supplement: Supplementary file 4 — Supplementary Information 4. [file 41598_2023_27424_MOESM4_ESM.xlsx]

## Sheet: Sheet1
Supplementary data. A list of the genes preferentially expressed in each cell type
	cell_type	key_genes
0	naive CD4_1	CD3E, CD4, CCR7, LEF1
1	naive CD8_1	CD3E, CD8, CCR7, LEF1
2	B cell_1	CD79A, MS4A1, IGKC, IGHM
3	NK cell_1	KLRC1, KLRF1, GNLY, NKG7
4	monocyte	CD14, FCGR3A, THBS1, VCAN
5	granulocyte_1	FCGR3B, CXCL8, CXCR2, NAMPT
6	granulocyte_2	CSF3R, CXCL8, LUCAT1, SLC25A37
7	T cell_1	CD2, PLCG2, MTRNR2L12
8	granulocyte_3	S100A8, S100A9, LTF, CAMP
9	Treg	FOXP3, IL2RA, IL32, BCL2
10	granulocyte_4	S100A8, S100A9, S100A12, MMP9
11	MegK	PPBP, GP1BB, PF4
12	T cell_2	CD3D, CD3E, SMC4
13	granulocyte_5	MPO, FUT4, DEFA3, DEFA4
14	T cell_3	CD3E, TRAC, KLRB1, IL32
15	B cell_2	CD79A, MS4A1, FABP5, IGLC2
16	granulocyte_6	CXCR2, CXCL8, CCL3L1
17	naive CD4_2	CD3E, CD4, CCR7, LEF1
18	NK cell_2	KLRC1, KLRF1, GNLY, XCL1
19	HPSC	CD34, KIT, GATA2, SPINK2
20	fibroblast_like	FN1, CALD1, HIST3H2A, MTRNR2L10
21	erythroblast	ALAS2, HBG2, HBA2, HBG1
22	CMP/GMP	GATA2, IL3RA, CLC, ATP10D
23	mDC	CD1C, FCER1A, HLA-DRA, HLA-DRB1
24	T cell_4	CD3E, TRAC, TOP2A, CENPF
25	pDC	IRF8, MZB1, TCF4
